# Supplementary material for: Interictal widespread pressure hyperalgesia and aura: associations with vestibular migraine in a cross-sectional study
Source: Front Neurol. 2024 Jul 3;15:1405590. doi: 10.3389/fneur.2024.1405590 (PMC11253371; doi:10.3389/fneur.2024.1405590)
Supplement: Supplementary file 1 [file Table_1.xlsx]

## Sheet: 163 Cases included 
IDKey	Migraine with Aura	Mtriptan	MNSAIDS	MnoMed	Groups	CA interictal	Gender	Age(y)	ＢＭＩ	SDS≧48	MIDAS	MIDAS2G	MIDAS4G	HIT-6	HIT4G	YMduration	Yonset	FreqMon	HAintens	DurationHAhrs	FH1stDeg	N.Vomt嘔気	Photo光	Phono音	Osmo臭	Tinnit耳鳴	ASC16あり（間発2）	ASC16	ASC12	ASC12あり（発間2）	cephalicアロ(12/19)	Cephalicアロ(12/19)あり	extra cephアロ(7/19)	Extra cephアロ(7/19)あり	Therm allo 5/19	Therm allo 5/19(C＆Aδ）あり	DynMech allo1/19	DynMech allo1/19（Aβ）あり	Statmecアロ5/19	Statmecアロ5/19（Aδ）あり	MecＤ＆Ｓ7/19	MecＤ＆Ｓ7/19アロあり	MMWCA4Gあり	ＴＰ18	ＴＰ18≧7	interictal WPH	Sleep disorder
3	1	1	1	2	VM	2	*	*	*	2	23	2(≧11)	4(≧21)	70	4(≧60)	18	10	8	8	6	1	1	1	1	1	1	1	6	3	1	3	1	3	1	1	1	0	2	1	1	2	1	1	8	1	1	2
10	1	1	2	2	VM	1	*	*	*	2	18	2(≧11)	3(11-20)	52	2(50-55)	44	10	10	10	12	1	1	1	1	1	1	1	2	1	2	1	1	1	1	0	2	0	2	1	1	1	1	2	12	1	1	2
13	1	1	1	2	VM	2	*	*	*	2	20	2(≧11)	3(11-20)	61	4(≧60)	18	22	3.5	7	24	2	1	2	1	1	2	1	3	3	1	3	1	1	1	2	1	2	1	0	2	2	1	1	6	2	2	2
24	1	1	2	2	VM	1	*	*	*	2	8	1(≦10)	2(6-10)	65	4(≧60)	30	16	4.5	6	6	1	1	1	1	1	2	1	10	9	1	9	1	2	1	5	1	2	1	3	1	5	1	1	14	1	1	2
44	1	1	2	2	VM	1	*	*	*	1	10	1(≦10)	2(6-10)	64	4(≧60)	24	10	3	6	6	1	1	1	1	1	2	1	9	6	1	6	1	6	1	6	1	2	1	1	1	3	1	1	4	2	2	1
47	1	1	1	2	VM	2	*	*	*	2	4	1(≦10)	1(≦5)	63	4(≧60)	32	25	2	8	12	1	1	1	1	1	2	1	6	5	1	5	1	1	1	1	1	0	2	3	1	4	1	1	8	1	1	2
57	1	2	1	2	VM	2	*	*	*	2	20	2(≧11)	3(11-20)	65	4(≧60)	5	23	4	8	4	2	1	1	1	1	1	1	2	1	2	1	1	1	1	0	2	1	1	0	2	1	1	2	10	1	1	2
60	1	1	2	2	VM	1	*	*	*	1	15	2(≧11)	3(11-20)	64	4(≧60)	24	18	10	10	12	2	1	1	1	1	1	1	11	8	1	8	1	5	1	5	1	2	1	3	1	5	1	1	10	1	1	1
75	1	1	2	2	VM	2	*	*	*	2	5	1(≦10)	1(≦5)	59	3(56-59)	11	31	1	8	12	1	1	1	1	2	1	1	6	4	1	5	1	2	1	3	1	2	1	0	2	2	1	1	12	1	1	2
94	1	2	1	2	VM	2	*	*	*	1	1	1(≦10)	1(≦5)	68	4(≧60)	5	14	12	8	12	1	1	1	1	1	1	1	12	8	1	8	1	6	1	4	1	1	1	4	1	6	1	1	10	1	1	2
114	1	1	2	2	VM	2	*	*	*	2	0	1(≦10)	1(≦5)	60	4(≧60)	16	33	6	8	6	1	1	1	1	2	2	1	3	2	1	2	1	1	1	0	2	1	1	1	1	2	1	2	15	1	1	2
123	1	2	1	2	VM	2	*	*	*	1	17	2(≧11)	3(11-20)	61	4(≧60)	28	19	0.5	6	24	1	1	1	1	1	1	1	15	11	1	11	1	7	1	7	1	2	1	5	1	7	1	1	10	1	1	2
125	1	2	1	2	VM	2	*	*	*	1	4	1(≦10)	1(≦5)	63	4(≧60)	16	5	2	7	6	1	1	1	1	1	1	1	3	2	1	2	1	1	1	0	2	0	2	1	1	2	1	2	10	1	1	1
129	1	1	1	2	VM	2	*	*	*	1	30	2(≧11)	4(≧21)	78	4(≧60)	3	34	2	10	48	1	1	1	1	2	1	2	1	1	2	1	1	0	2	1	1	0	2	0	2	0	2	2	16	1	1	2
137	1	2	1	2	VM	2	*	*	*	1	0	1(≦10)	1(≦5)	70	4(≧60)	2	17	0.2	8	72	1	1	1	1	2	2	1	5	5	1	5	1	2	1	4	1	0	2	2	1	3	1	1	6	2	2	2
140	1	2	1	2	VM	2	*	*	*	2	60	2(≧11)	4(≧21)	62	4(≧60)	7	16	15	8	12	1	1	1	2	2	1	1	2	2	1	2	1	1	1	2	1	1	1	0	2	1	1	1	3	2	2	2
6	1	1	2	2	MwVS	2	*	*	*	2	11	2(≧11)	3(11-20)	66	4(≧60)	14	33	2	6	24	1	1	1	1	2	2	1	9	6	1	6	1	3	1	0	2	1	1	5	1	6	1	2	4	2	2	2
14	1	1	1	2	MwVS	2	*	*	*	2	2	1(≦10)	1(≦5)	61	4(≧60)	42	21	1	6	48	1	1	1	1	2	2	2	1	1	2	1	1	0	2	1	1	0	2	0	2	0	2	2	8	1	1	2
17	1	1	2	2	MwVS	2	*	*	*	2	0	1(≦10)	1(≦5)	54	2(50-55)	34	14	0.2	10	4	1	1	1	1	2	2	1	4	2	1	2	1	2	1	0	2	0	2	2	1	2	1	2	0	2	2	2
31	1	1	2	2	MwVS	1	*	*	*	2	0	1(≦10)	1(≦5)	49	1(≦49)	13	18	1	7	6	2	1	1	1	1	2	1	7	6	1	6	1	4	1	7	1	1	1	1	1	2	1	1	10	1	1	1
39	1	1	2	2	MwVS	2	*	*	*	2	7	1(≦10)	2(6-10)	55	2(50-55)	18	32	6	8	24	1	1	1	1	1	2	1	5	3	1	3	1	3	1	2	1	1	1	1	1	2	1	1	0	2	2	1
51	1	1	2	2	MwVS	2	*	*	*	2	12	2(≧11)	3(11-20)	64	4(≧60)	44	11	2	8	48	1	1	1	1	1	2	1	5	5	1	5	1	2	1	5	1	1	1	1	1	2	1	1	3	2	2	2
53	1	1	2	2	MwVS	2	*	*	*	1	16	2(≧11)	3(11-20)	72	4(≧60)	20	16	2	8	6	1	1	1	1	2	2	1	9	7	1	7	1	4	1	5	1	0	2	3	1	4	1	1	8	1	1	2
77	1	1	2	2	MwVS	2	*	*	*	1	8	1(≦10)	2(6-10)	74	4(≧60)	19	8	0.1	8	24	1	1	1	1	1	1	2	1	0	2	1	1	0	2	0	2	0	2	0	2	0	2	2	8	1	1	2
86	1	1	2	2	MwVS	1	*	*	*	1	4	1(≦10)	1(≦5)	58	3(56-59)	29	19	1.5	7	6	1	1	1	1	2	2	1	14	10	1	10	1	7	1	5	1	3	1	4	1	6	1	1	6	2	2	2
99	1	1	1	2	MwVS	2	*	*	*	2	1	1(≦10)	1(≦5)	60	4(≧60)	8	41	0.4	8	4	1	1	2	2	2	2	2	1	1	2	1	1	0	2	0	2	0	2	1	1	1	1	2	7	1	1	2
104	1	2	2	1	MwVS	2	*	*	*	2	6	1(≦10)	2(6-10)	60	4(≧60)	20	32	0.5	3	6	1	1	1	2	2	2	2	1	0	2	1	1	0	2	0	2	0	2	0	2	0	2	2	2	2	2	2
105	1	1	1	2	MwVS	1	*	*	*	1	9	1(≦10)	2(6-10)	72	4(≧60)	7	32	2	8	6	1	1	1	1	1	1	1	4	4	1	3	1	2	1	2	1	1	1	2	1	3	1	1	0	2	2	1
107	1	1	2	2	MwVS	2	*	*	*	2	3	1(≦10)	1(≦5)	52	2(50-55)	2	16	2	6	3	2	2	1	1	1	2	1	2	2	1	2	1	0	2	2	1	0	2	0	2	0	2	2	10	1	1	2
143	1	2	1	2	MwVS	2	*	*	*	2	5	1(≦10)	1(≦5)	78	4(≧60)	3	15	0.5	8	72	2	1	1	1	1	2	2	0	0	2	0	2	0	2	0	2	0	2	0	2	0	2	2	8	1	1	2
154	1	2	1	2	MwVS	2	*	*	*	2	9	1(≦10)	2(6-10)	67	4(≧60)	22	13	1.2	8	72	2	1	1	1	1	2	1	5	4	1	4	1	1	1	1	1	0	2	2	1	3	1	1	1	2	2	2
159	1	2	1	2	MwVS	2	*	*	*	2	2	1(≦10)	1(≦5)	67	4(≧60)	7	18	1.5	5	6	1	1	1	1	1	2	1	2	2	1	2	1	1	1	1	1	2	1	0	2	0	2	2	14	1	1	2
28	1	1	2	2	MO	2	*	*	*	1	6	1(≦10)	2(6-10)	62	4(≧60)	22	18	12	9	24	1	1	1	1	1	2	1	2	2	1	2	1	0	2	1	1	1	1	0	2	0	2	2	0	2	2	2
38	1	1	2	2	MO	2	*	*	*	2	1	1(≦10)	1(≦5)	54	2(50-55)	30	20	1	8	6	2	1	1	1	1	2	1	8	8	1	8	1	0	2	4	1	2	1	2	1	4	1	2	12	1	1	2
61	1	1	2	2	MO	2	*	*	*	1	1	1(≦10)	1(≦5)	61	4(≧60)	16	19	2.5	6	6	1	1	2	2	2	2	1	3	2	1	2	1	1	1	1	1	0	2	1	1	1	1	1	6	2	2	1
73	1	1	2	2	MO	1	*	*	*	2	0	1(≦10)	1(≦5)	51	2(50-55)	20	15	0.4	8	8	2	1	1	1	1	2	1	9	6	1	6	1	4	1	3	1	0	2	4	1	4	1	1	2	2	2	2
76	1	2	1	2	MO	2	*	*	*	2	8	1(≦10)	2(6-10)	66	4(≧60)	23	20	1	6	36	1	1	1	1	2	2	1	4	4	1	4	1	1	1	3	1	1	1	1	1	2	1	1	4	2	2	2
83	1	1	1	2	MO	2	*	*	*	2	22	2(≧11)	4(≧21)	62	4(≧60)	16	48	1	7	6	1	1	1	1	1	2	1	6	4	1	4	1	4	1	5	1	0	2	1	1	1	1	1	6	2	2	2
100	1	1	1	2	MO	2	*	*	*	1	3	1(≦10)	1(≦5)	60	4(≧60)	32	13	4	9	4	1	1	2	2	2	2	2	1	1	2	0	2	1	1	0	2	0	2	1	1	1	1	2	6	2	2	2
103	1	1	1	2	MO	2	*	*	*	2	3	1(≦10)	1(≦5)	62	4(≧60)	17	16	2.5	10	6	1	1	1	1	2	2	2	1	0	2	0	2	1	1	0	2	0	2	0	2	0	2	2	8	1	1	2
117	1	2	1	2	MO	2	*	*	*	2	1	1(≦10)	1(≦5)	44	1(≦49)	2	25	5	6	4	2	1	2	2	2	2	1	2	2	1	2	1	0	2	0	2	0	2	1	1	2	1	2	10	1	1	2
119	1	1	2	2	MO	2	*	*	*	2	2	1(≦10)	1(≦5)	64	4(≧60)	8	20	0.4	10	6	2	1	1	1	2	2	2	1	1	2	1	1	0	2	1	1	0	2	0	2	0	2	2	6	2	2	2
120	1	1	2	2	MO	2	*	*	*	1	0.5	1(≦10)	1(≦5)	54	2(50-55)	2	48	0.1	8	4	2	1	2	1	2	2	2	0	0	2	0	2	0	2	0	2	0	2	0	2	0	2	2	6	2	2	2
122	1	1	2	2	MO	2	*	*	*	2	3	1(≦10)	1(≦5)	65	4(≧60)	18	25	0.5	7	72	1	1	1	1	1	2	1	8	6	1	6	1	2	1	0	2	1	1	5	1	6	1	2	2	2	2	2
127	1	2	1	2	MO	2	*	*	*	2	4	1(≦10)	1(≦5)	67	4(≧60)	12	13	0.2	8	12	2	1	1	1	2	1	1	9	6	1	6	1	3	1	0	2	2	1	4	1	6	1	2	4	2	2	2
133	1	2	1	2	MO	2	*	*	*	2	0	1(≦10)	1(≦5)	56	3(56-59)	4	18	2	6	4	1	1	1	1	1	1	1	2	2	1	2	1	0	2	2	1	0	2	0	2	0	2	2	10	1	1	2
144	1	2	1	2	MO	2	*	*	*	1	0	1(≦10)	1(≦5)	59	3(56-59)	19	16	0.5	4	0.1	2	1	2	2	2	2	1	2	1	2	2	1	1	1	2	1	0	2	0	2	0	2	2	2	2	2	1
146	1	2	1	2	MO	2	*	*	*	2	0	1(≦10)	1(≦5)	58	3(56-59)	21	21	1	8	12	1	1	1	1	2	2	1	4	3	1	3	1	2	1	3	1	1	1	0	2	1	1	1	10	1	1	2
150	1	2	1	2	MO	2	*	*	*	2	0	1(≦10)	1(≦5)	54	2(50-55)	34	10	0.1	5	4	2	2	1	2	1	2	1	5	5	1	5	1	1	1	1	1	2	1	2	1	3	1	1	2	2	2	2
163	1	1	1	2	MO	2	*	*	*	2	1	1(≦10)	1(≦5)	56	3(56-59)	14	16	10	7	24	1	1	1	1	2	2	2	0	0	2	0	2	0	2	0	2	0	2	0	2	0	2	2	4	2	2	2
19	1	1	2	2	VM	2	*	*	*	2	49	2(≧11)	4(≧21)	57	3(56-59)	37	18	1	10	4	2	1	1	1	1	2	2	0	0	2	0	2	0	2	0	2	0	2	0	2	0	2	2	9	1	1	1
59	1	1	2	2	VM	2	*	*	*	2	0	1(≦10)	1(≦5)	52	2(50-55)	27	33	0.5	4	12	1	1	1	1	2	2	1	7	4	1	4	1	3	1	0	2	0	2	4	1	4	1	2	8	1	1	2
130	1	2	2	2	VM	1	*	*	*	2	31	2(≧11)	4(≧21)	48	1(≦49)	26	30	2	5	6	2	1	1	1	1	1	1	8	6	1	5	1	4	1	3	1	1	1	3	1	4	1	1	8	1	1	1
141	1	2	1	2	MwVS	2	*	*	*	2	4	1(≦10)	1(≦5)	64	4(≧60)	26	25	1	6	6	1	1	1	1	2	1	2	1	1	2	1	1	0	2	1	1	0	2	0	2	0	2	2	9	1	1	1
160	1	2	1	2	MwVS	2	*	*	*	1	4	1(≦10)	1(≦5)	63	4(≧60)	8	50	4	7	48	2	1	1	1	1	2	1	6	5	1	5	1	2	1	1	1	2	1	2	1	3	1	1	6	2	2	1
26	1	1	1	2	MO	2	*	*	*	2	6	1(≦10)	2(6-10)	60	4(≧60)	12	41	1	4	6	2	1	1	1	2	1	1	4	4	1	3	1	1	1	2	1	0	2	2	1	2	1	1	10	1	1	1
37	1	1	1	2	MO	2	*	*	*	1	9	1(≦10)	2(6-10)	68	4(≧60)	26	20	2	10	72	1	1	1	1	1	2	1	2	1	2	1	1	1	1	0	2	0	2	1	1	1	1	2	4	2	2	2
71	1	2	2	2	MO	2	*	*	*	2	0	1(≦10)	1(≦5)	59	3(56-59)	6	30	0.6	6	4	1	1	1	1	2	2	1	3	3	1	2	1	1	1	0	2	1	1	2	1	3	1	2	0	2	2	2
7	2	2	1	2	VM	2	*	*	*	2	0	1(≦10)	1(≦5)	59	3(56-59)	27	23	4	6	6	2	1	1	2	1	2	1	2	2	1	2	1	1	1	2	1	1	1	0	2	1	1	1	2	2	2	2
22	2	1	2	2	VM	2	*	*	*	2	9	1(≦10)	2(6-10)	60	4(≧60)	43	16	3	7	6	2	1	1	1	2	2	2	0	0	2	0	2	0	2	0	2	0	2	0	2	0	2	2	12	1	1	2
42	2	1	1	2	VM	1	*	*	*	2	2	1(≦10)	1(≦5)	48	1(≦49)	32	18	0.4	6	12	1	1	1	1	2	2	1	9	6	1	6	1	3	1	0	2	2	1	4	1	6	1	2	12	1	1	2
58	2	1	2	2	VM	2	*	*	*	2	9	1(≦10)	2(6-10)	57	3(56-59)	11	19	1	10	12	2	1	1	1	2	2	1	4	3	1	3	1	1	1	0	2	0	2	3	1	3	1	2	8	1	1	2
98	2	1	2	2	VM	1	*	*	*	2	19	2(≧11)	3(11-20)	78	4(≧60)	21	21	1.5	9	24	1	1	1	1	1	1	1	10	7	1	8	1	2	1	1	1	2	1	4	1	6	1	1	8	1	1	1
139	2	2	1	2	VM	2	*	*	*	2	8	1(≦10)	2(6-10)	63	4(≧60)	3	18	15	8	4	2	1	2	2	2	2	2	0	0	2	0	2	0	2	0	2	0	2	0	2	0	2	2	0	2	2	2
152	2	1	2	2	VM	2	*	*	*	1	0	1(≦10)	1(≦5)	62	4(≧60)	3	30	2	5	12	2	1	1	1	1	2	2	1	1	2	1	1	0	2	0	2	0	2	0	2	1	1	2	16	1	1	2
155	2	1	2	2	VM	2	*	*	*	2	53	2(≧11)	4(≧21)	64	4(≧60)	18	28	4	7	48	2	1	1	1	1	1	1	2	2	1	2	1	0	2	0	2	1	1	0	2	2	1	2	10	1	1	2
1	2	1	2	2	MwVS	2	*	*	*	2	2	1(≦10)	1(≦5)	60	4(≧60)	40	15	2	10	72	1	1	1	1	1	2	1	6	5	1	6	1	0	2	0	2	2	1	3	1	5	1	2	12	1	1	2
11	2	1	1	2	MwVS	2	*	*	*	2	0	1(≦10)	1(≦5)	53	2(50-55)	2	22	0.5	6	24	2	2	1	1	2	2	2	1	1	2	1	1	0	2	0	2	1	1	0	2	1	1	2	14	1	1	2
20	2	2	1	2	MwVS	2	*	*	*	2	4	1(≦10)	1(≦5)	63	4(≧60)	25	24	2	7	4	1	1	1	1	1	2	1	3	2	1	3	1	1	1	2	1	1	1	0	2	1	1	1	3	2	2	2
21	2	1	1	2	MwVS	2	*	*	*	2	10	1(≦10)	2(6-10)	57	3(56-59)	8	27	0.1	8	24	2	1	1	1	2	2	1	3	3	1	2	1	2	1	0	2	1	1	2	1	3	1	2	7	1	1	2
27	2	1	2	2	MwVS	1	*	*	*	1	14	2(≧11)	3(11-20)	62	4(≧60)	19	19	6.5	6	24	1	1	1	1	1	2	1	6	5	1	5	1	2	1	3	1	2	1	1	1	3	1	1	12	1	1	1
30	2	1	1	2	MwVS	2	*	*	*	2	13	2(≧11)	3(11-20)	70	4(≧60)	8	18	5	7	24	1	1	2	2	2	2	2	0	0	2	0	2	0	2	0	2	0	2	0	2	0	2	2	0	2	2	2
33	2	1	1	2	MwVS	2	*	*	*	1	0	1(≦10)	1(≦5)	56	3(56-59)	23	25	1.5	9	12	2	1	1	1	2	2	2	0	0	2	0	2	0	2	0	2	0	2	0	2	0	2	2	8	1	1	2
34	2	2	2	2	MwVS	2	*	*	*	2	1	1(≦10)	1(≦5)	59	3(56-59)	20	22	5	7	6	1	1	1	1	1	2	1	8	5	1	5	1	4	1	3	1	1	1	2	1	3	1	1	4	2	2	2
43	2	1	1	2	MwVS	2	*	*	*	1	19	2(≧11)	3(11-20)	66	4(≧60)	19	22	10	8	36	2	1	1	1	1	2	1	3	1	2	1	1	2	1	0	2	0	2	1	1	1	1	2	8	1	1	2
45	2	1	1	2	MwVS	2	*	*	*	2	10	1(≦10)	2(6-10)	64	4(≧60)	33	15	5	7	48	2	1	1	1	1	1	1	4	3	1	3	1	1	1	0	2	1	1	2	1	3	1	2	2	2	2	2
46	2	1	1	2	MwVS	2	*	*	*	2	0	1(≦10)	1(≦5)	55	2(50-55)	10	47	0.0416	10	6	1	1	2	2	1	2	2	0	0	2	0	2	0	2	0	2	0	2	0	2	0	2	2	0	2	2	2
49	2	1	1	2	MwVS	2	*	*	*	2	4	1(≦10)	1(≦5)	58	3(56-59)	33	14	1.5	7	24	1	1	2	2	2	2	1	2	2	1	2	1	0	2	1	1	1	1	0	2	1	1	2	13	1	1	2
52	2	1	2	2	MwVS	1	*	*	*	2	0	1(≦10)	1(≦5)	48	1(≦49)	32	20	0.5	8	48	1	1	1	1	1	2	1	8	6	1	5	1	3	1	2	1	1	1	3	1	4	1	1	2	2	2	2
72	2	1	2	2	MwVS	2	*	*	*	2	0	1(≦10)	1(≦5)	54	2(50-55)	22	18	2.5	8	72	1	1	1	1	1	2	1	6	6	1	6	1	3	1	7	1	2	1	0	2	2	1	1	0	2	2	2
78	2	1	2	2	MwVS	1	*	*	*	2	5	1(≦10)	1(≦5)	54	2(50-55)	36	11	1	10	24	1	1	1	1	1	1	1	8	5	1	5	1	3	1	0	2	0	2	5	1	5	1	2	4	2	2	1
79	2	1	1	2	MwVS	2	*	*	*	1	14	2(≧11)	3(11-20)	71	4(≧60)	42	10	4	6	24	1	1	1	1	1	1	1	6	4	1	4	1	2	1	2	1	1	1	1	1	2	1	1	4	2	2	2
85	2	1	2	2	MwVS	1	*	*	*	2	16	2(≧11)	3(11-20)	59	3(56-59)	24	20	4	9	8	1	1	1	1	2	1	1	5	4	1	4	1	1	1	3	1	0	2	1	1	1	1	1	10	1	1	2
92	2	2	2	2	MwVS	2	*	*	*	2	0	1(≦10)	1(≦5)	36	1(≦49)	31	18	1	5	6	1	1	1	1	1	2	2	0	0	2	0	2	0	2	0	2	0	2	0	2	0	2	2	8	1	1	2
97	2	1	2	2	MwVS	1	*	*	*	2	10	1(≦10)	2(6-10)	65	4(≧60)	29	14	6.5	8	6	1	1	1	1	1	2	1	11	8	1	8	1	6	1	7	1	1	1	3	1	4	1	1	8	1	1	1
102	2	1	2	2	MwVS	1	*	*	*	2	4	1(≦10)	1(≦5)	54	2(50-55)	5	50	1	6	24	2	1	2	2	2	2	1	8	4	1	4	1	4	1	0	2	1	1	3	1	4	1	2	8	1	1	1
110	2	1	2	2	MwVS	2	*	*	*	2	0	1(≦10)	1(≦5)	52	2(50-55)	6	40	1	8	12	2	1	1	1	2	2	2	0	0	2	0	2	0	2	0	2	0	2	0	2	0	2	2	4	2	2	2
126	2	2	1	2	MwVS	2	*	*	*	2	2	1(≦10)	1(≦5)	61	4(≧60)	29	10	1	6	4	1	1	1	1	1	2	1	2	2	1	2	1	1	1	3	1	0	2	0	2	0	2	2	4	2	2	2
134	2	2	1	2	MwVS	2	*	*	*	2	0	1(≦10)	1(≦5)	57	3(56-59)	3	20	6	4	6	1	1	1	1	2	1	1	4	4	1	4	1	0	2	1	1	1	1	1	1	2	1	2	8	1	1	2
138	2	2	1	2	MwVS	2	*	*	*	2	1	1(≦10)	1(≦5)	61	4(≧60)	15	37	1	4	12	2	1	2	2	2	1	1	6	2	1	2	1	4	1	0	2	0	2	2	1	2	1	2	0	2	2	2
147	2	2	1	2	MwVS	2	*	*	*	2	3	1(≦10)	1(≦5)	57	3(56-59)	20	20	4	8	4	2	1	1	1	1	2	2	1	1	2	1	1	0	2	0	2	0	2	1	1	1	1	2	6	2	2	2
148	2	2	1	2	MwVS	2	*	*	*	2	7	1(≦10)	2(6-10)	64	4(≧60)	22	7	1	7	24	1	1	1	1	1	2	2	0	0	2	0	2	0	2	0	2	0	2	0	2	0	2	2	6	2	2	2
161	2	2	1	2	MwVS	2	*	*	*	2	2	1(≦10)	1(≦5)	64	4(≧60)	18	12	1.5	6	24	1	1	2	2	2	2	2	0	0	2	0	2	0	2	0	2	0	2	0	2	0	2	2	2	2	2	2
2	2	1	2	2	MO	2	*	*	*	2	0	1(≦10)	1(≦5)	55	2(50-55)	17	40	2	6	6	1	1	1	1	2	2	1	6	4	1	4	1	2	1	1	1	1	1	2	1	3	1	1	6	2	2	2
4	2	1	1	2	MO	2	*	*	*	2	0	1(≦10)	1(≦5)	54	2(50-55)	27	20	2	6	4	2	1	2	2	2	2	1	5	3	1	3	1	2	1	1	1	1	1	1	1	2	1	1	2	2	2	2
5	2	1	2	2	MO	2	*	*	*	2	0	1(≦10)	1(≦5)	52	2(50-55)	42	13	1	6	12	1	2	1	1	1	2	2	0	0	2	0	2	0	2	0	2	0	2	0	2	0	2	2	0	2	2	2
12	2	1	2	2	MO	2	*	*	*	2	9	1(≦10)	2(6-10)	61	4(≧60)	13	41	4	8	24	2	1	1	1	2	2	2	1	1	2	1	1	0	2	0	2	0	2	1	1	1	1	2	15	1	1	2
18	2	1	2	2	MO	2	*	*	*	1	10	1(≦10)	2(6-10)	67	4(≧60)	16	22	5	8	48	1	1	1	2	2	1	1	5	4	1	4	1	1	1	1	1	2	1	1	1	3	1	1	8	1	1	2
23	2	2	1	2	MO	2	*	*	*	2	0	1(≦10)	1(≦5)	46	1(≦49)	12	9	5.5	8	4	1	1	1	1	2	2	1	5	2	1	2	1	3	1	0	2	0	2	2	1	2	1	2	10	1	1	2
29	2	1	2	2	MO	2	*	*	*	2	0	1(≦10)	1(≦5)	54	2(50-55)	32	18	2	7	6	2	1	1	1	2	2	2	0	0	2	0	2	0	2	0	2	0	2	0	2	0	2	2	13	1	1	2
32	2	2	1	2	MO	2	*	*	*	2	1	1(≦10)	1(≦5)	46	1(≦49)	35	7	1	6	4	1	1	2	2	2	1	2	1	1	2	0	2	1	1	0	2	0	2	1	1	1	1	2	12	1	1	2
35	2	2	1	2	MO	2	*	*	*	2	2	1(≦10)	1(≦5)	56	3(56-59)	24	25	7	4	4	1	1	2	2	2	2	2	0	0	2	0	2	0	2	0	2	0	2	0	2	0	2	2	4	2	2	2
36	2	2	1	2	MO	2	*	*	*	2	5	1(≦10)	1(≦5)	55	2(50-55)	24	14	2.5	8	48	1	1	1	1	2	2	1	4	4	1	4	1	0	2	1	1	0	2	2	1	3	1	2	0	2	2	2
41	2	1	1	2	MO	2	*	*	*	2	5	1(≦10)	1(≦5)	61	4(≧60)	39	19	2	8	48	2	1	1	2	2	2	2	0	0	2	0	2	0	2	0	2	0	2	0	2	0	2	2	12	1	1	2
54	2	1	2	2	MO	2	*	*	*	1	4	1(≦10)	1(≦5)	61	4(≧60)	44	13	2.5	8	12	2	1	2	2	1	2	2	1	1	2	1	1	0	2	0	2	0	2	0	2	1	1	2	2	2	2	2
55	2	1	2	2	MO	2	*	*	*	2	6	1(≦10)	2(6-10)	63	4(≧60)	22	13	2	8	72	1	1	1	1	1	2	2	0	0	2	0	2	0	2	0	2	0	2	0	2	0	2	2	5	2	2	2
56	2	1	1	2	MO	2	*	*	*	2	8	1(≦10)	2(6-10)	60	4(≧60)	21	18	3	8	24	1	1	1	1	1	2	1	8	4	1	4	1	5	1	3	1	1	1	1	1	2	1	1	2	2	2	2
62	2	1	1	2	MO	1	*	*	*	2	3	1(≦10)	1(≦5)	60	4(≧60)	7	38	1.5	8	12	1	1	1	2	1	2	1	5	3	1	4	1	1	1	1	1	0	2	2	1	2	1	1	4	2	2	2
63	2	2	1	2	MO	2	*	*	*	2	0	1(≦10)	1(≦5)	63	4(≧60)	8	12	1	8	6	1	1	1	1	2	2	2	1	1	2	1	1	0	2	0	2	0	2	0	2	1	1	2	10	1	1	2
65	2	2	2	1	MO	2	*	*	*	2	0	1(≦10)	1(≦5)	45	1(≦49)	40	21	0.1	7	12	1	1	2	1	1	2	2	0	0	2	0	2	0	2	0	2	0	2	0	2	0	2	2	6	2	2	2
66	2	1	1	2	MO	2	*	*	*	2	5	1(≦10)	1(≦5)	58	3(56-59)	15	21	10	4	12	2	1	1	1	2	2	1	2	2	1	2	1	0	2	1	1	1	1	0	2	1	1	2	2	2	2	2
68	2	1	2	2	MO	2	*	*	*	2	12	2(≧11)	3(11-20)	63	4(≧60)	18	17	12	8	24	1	1	1	1	1	2	1	3	3	1	3	1	0	2	3	1	0	2	0	2	0	2	2	0	2	2	2
80	2	1	2	2	MO	2	*	*	*	2	26	2(≧11)	4(≧21)	68	4(≧60)	18	20	4	8	6	1	1	1	1	2	2	2	1	1	2	1	1	0	2	1	1	0	2	0	2	0	2	2	7	1	1	2
88	2	1	2	2	MO	1	*	*	*	2	9	1(≦10)	2(6-10)	57	3(56-59)	4	43	5	6	12	2	1	1	1	1	2	1	12	8	1	8	1	6	1	5	1	2	1	3	1	5	1	1	8	1	1	2
89	2	1	1	2	MO	2	*	*	*	2	6	1(≦10)	2(6-10)	63	4(≧60)	5	22	2.5	7	24	2	1	1	1	2	2	1	4	3	1	3	1	1	1	1	1	1	1	1	1	2	1	1	4	2	2	2
90	2	1	2	2	MO	1	*	*	*	2	9	1(≦10)	2(6-10)	67	4(≧60)	19	26	1	7	48	1	1	1	1	1	2	1	5	3	1	4	1	3	1	5	1	0	2	0	2	0	2	2	4	2	2	2
95	2	1	2	2	MO	1	*	*	*	2	19	2(≧11)	3(11-20)	64	4(≧60)	13	15	4	8	4	1	1	1	2	2	2	1	9	7	1	7	1	2	1	1	1	1	1	4	1	6	1	1	10	1	1	2
109	2	1	2	2	MO	2	*	*	*	2	0	1(≦10)	1(≦5)	52	2(50-55)	25	30	0.5	8	48	1	1	1	1	2	2	2	1	1	2	1	1	0	2	0	2	1	1	0	2	1	1	2	8	1	1	2
113	2	2	1	2	MO	2	*	*	*	2	0	1(≦10)	1(≦5)	65	4(≧60)	4	19	2.5	8	12	1	1	1	1	1	2	2	0	0	2	0	2	0	2	0	2	0	2	0	2	0	2	2	10	1	1	2
118	2	2	1	2	MO	1	*	*	*	2	6	1(≦10)	2(6-10)	57	3(56-59)	25	24	0.2	9	120	1	2	1	1	2	2	1	4	4	1	4	1	1	1	3	1	2	1	0	2	1	1	1	3	2	2	2
121	2	2	1	2	MO	2	*	*	*	1	0	1(≦10)	1(≦5)	56	3(56-59)	6	33	2	10	4	2	1	2	2	2	2	2	0	0	2	0	2	0	2	0	2	0	2	0	2	0	2	2	12	1	1	2
128	2	2	1	2	MO	2	*	*	*	2	33	2(≧11)	4(≧21)	68	4(≧60)	35	15	4	7	6	1	1	2	2	2	2	2	0	0	2	0	2	0	2	0	2	0	2	0	2	0	2	2	1	2	2	2
142	2	2	1	2	MO	2	*	*	*	2	5	1(≦10)	1(≦5)	70	4(≧60)	21	10	4	8	24	2	1	1	1	2	2	2	0	0	2	0	2	0	2	0	2	0	2	0	2	0	2	2	0	2	2	2
145	2	2	1	2	MO	2	*	*	*	2	3	1(≦10)	1(≦5)	65	4(≧60)	8	17	8	10	24	1	1	1	1	1	2	2	0	0	2	0	2	0	2	0	2	0	2	0	2	0	2	2	12	1	1	1
149	2	2	1	2	MO	2	*	*	*	2	10	1(≦10)	2(6-10)	66	4(≧60)	35	30	3	8	24	2	1	2	2	2	2	2	0	0	2	0	2	0	2	0	2	0	2	0	2	0	2	2	0	2	2	1
151	2	2	1	2	MO	2	*	*	*	2	4	1(≦10)	1(≦5)	67	4(≧60)	34	14	1	9	24	1	1	1	1	1	1	2	1	0	2	0	2	1	1	0	2	0	2	0	2	0	2	2	0	2	2	2
153	2	2	1	2	MO	2	*	*	*	2	14	2(≧11)	3(11-20)	70	4(≧60)	44	16	2.5	8	24	1	1	1	1	2	2	1	3	2	1	3	1	0	2	0	2	1	1	1	1	2	1	2	0	2	2	1
162	2	2	2	1	MO	2	*	*	*	2	0	1(≦10)	1(≦5)	58	3(56-59)	39	20	1.5	6	48	1	1	1	1	1	1	1	4	2	1	1	1	3	1	0	2	1	1	1	1	1	1	2	7	1	1	2
84	1	2	1	2	VM	2	*	*	*	2	1	1(≦10)	1(≦5)	60	4(≧60)	18	18	2	6	6	1	1	1	1	2	2	1	2	2	1	2	1	0	2	0	2	0	2	2	1	2	1	2	8	1	1	2
91	1	1	2	2	VM	2	*	*	*	2	2	1(≦10)	1(≦5)	65	4(≧60)	12	18	0.45	8	24	2	1	1	1	1	2	1	6	4	1	4	1	2	1	2	1	0	2	2	1	2	1	1	8	1	1	2
132	1	2	2	2	VM	2	*	*	*	2	8	1(≦10)	2(6-10)	63	4(≧60)	16	12	0.6	8	6	2	1	1	1	1	2	1	5	5	1	5	1	1	1	4	1	0	2	2	1	2	1	1	8	1	1	2
101	1	2	1	2	MwVS	2	*	*	*	2	0	1(≦10)	1(≦5)	55	2(50-55)	20	22	5.5	3	6	1	1	1	1	2	2	2	1	1	2	1	1	0	2	0	2	0	2	1	1	1	1	2	4	2	2	1
111	1	2	2	1	MwVS	2	*	*	*	1	0	1(≦10)	1(≦5)	54	2(50-55)	0.3	46	12	4	6	1	2	2	1	2	1	2	0	0	2	0	2	0	2	0	2	0	2	0	2	0	2	2	4	2	2	1
115	1	1	2	2	MwVS	2	*	*	*	2	1	1(≦10)	1(≦5)	52	2(50-55)	7	24	0.3	10	12	1	1	2	2	2	2	2	0	0	2	0	2	0	2	0	2	0	2	0	2	0	2	2	3	2	2	2
124	1	2	1	2	MwVS	2	*	*	*	2	5	1(≦10)	1(≦5)	58	3(56-59)	6	30	3.5	6	6	2	1	2	2	2	2	2	1	0	2	1	1	0	2	0	2	0	2	0	2	0	2	2	0	2	2	2
16	1	2	1	2	MO	2	*	*	*	1	15	2(≧11)	3(11-20)	63	4(≧60)	10	19	5.5	6	6	2	1	2	2	2	1	1	5	4	1	5	1	2	1	6	1	0	2	0	2	0	2	2	12	1	1	2
70	1	1	2	2	MO	2	*	*	*	2	2	1(≦10)	1(≦5)	63	4(≧60)	10	8	1.5	7	4	2	1	1	1	2	2	2	0	0	2	0	2	0	2	0	2	0	2	0	2	0	2	2	0	2	2	2
82	1	2	2	1	MO	2	*	*	*	2	3	1(≦10)	1(≦5)	57	3(56-59)	10	34	0.05	8	4	2	1	1	1	2	2	2	0	0	2	0	2	0	2	0	2	0	2	0	2	0	2	2	2	2	2	2
87	1	2	1	2	MO	2	*	*	*	1	5	1(≦10)	1(≦5)	62	4(≧60)	8	12	8	6	3	2	2	1	2	1	2	2	1	1	2	1	1	0	2	1	1	0	2	0	2	0	2	2	8	1	1	2
93	1	1	2	2	MO	2	*	*	*	2	2	1(≦10)	1(≦5)	58	3(56-59)	24	13	1	7	6	1	1	1	1	2	2	1	5	2	1	2	1	3	1	0	2	0	2	2	1	2	1	2	0	2	2	2
96	1	1	2	2	MO	2	*	*	*	2	7	1(≦10)	2(6-10)	68	4(≧60)	10	30	0.4	8	12	1	1	1	1	1	2	1	4	2	1	2	1	2	1	0	2	0	2	2	1	2	1	2	0	2	2	2
108	1	2	1	2	MO	2	*	*	*	2	0	1(≦10)	1(≦5)	63	4(≧60)	27	14	0.8	8	6	2	1	1	2	2	2	2	1	1	2	1	1	0	2	1	1	0	2	0	2	0	2	2	2	2	2	2
64	1	2	1	2	MO	2	*	*	*	2	9	1(≦10)	2(6-10)	64	4(≧60)	12	26	1	8	6	1	1	1	1	2	2	2	1	1	2	1	1	0	2	1	1	0	2	0	2	0	2	2	6	2	2	1
67	1	1	2	2	MO	1	*	*	*	2	13	2(≧11)	3(11-20)	69	4(≧60)	29	13	4	8	24	1	1	2	1	2	2	1	12	9	1	10	1	5	1	8	1	1	1	3	1	4	1	2	6	2	2	2
135	2	2	2	2	VM	2	*	*	*	2	3	1(≦10)	1(≦5)	78	4(≧60)	2	51	0.6	6	12	1	1	2	2	2	1	2	0	0	2	0	2	0	2	0	2	0	2	0	2	0	2	2	4	2	2	2
40	2	1	2	2	MwVS	2	*	*	*	2	9	1(≦10)	2(6-10)	60	4(≧60)	29	16	4	7	12	1	1	1	1	2	2	1	3	2	1	2	1	1	1	1	1	1	1	0	2	1	1	1	6	2	2	2
136	2	1	1	2	MwVS	2	*	*	*	2	9	1(≦10)	2(6-10)	48	1(≦49)	9	22	5.5	4	4	2	1	2	2	2	1	2	0	0	2	0	2	0	2	0	2	0	2	0	2	0	2	2	6	2	2	2
156	2	2	1	2	MwVS	2	*	*	*	1	31	2(≧11)	4(≧21)	68	4(≧60)	2	18	5	8	24	1	1	1	1	1	2	1	4	2	1	3	1	3	1	4	1	0	2	0	2	0	2	2	2	2	2	2
157	2	2	1	2	MwVS	2	*	*	*	2	4	1(≦10)	1(≦5)	64	4(≧60)	20	22	0.5	8	6	1	1	2	2	2	2	1	4	2	1	2	1	2	1	0	2	0	2	2	1	2	1	2	6	2	2	2
158	2	2	1	2	MwVS	2	*	*	*	2	0	1(≦10)	1(≦5)	59	3(56-59)	30	21	5	8	12	2	1	2	1	2	1	2	1	0	2	1	1	0	2	0	2	0	2	0	2	0	2	2	0	2	2	2
8	2	1	2	2	MO	2	*	*	*	2	3	1(≦10)	1(≦5)	62	4(≧60)	39	22	1.5	7	72	2	1	1	1	1	1	1	3	3	1	3	1	0	2	1	1	1	1	1	1	2	1	2	10	1	1	2
9	2	1	2	2	MO	2	*	*	*	2	0	1(≦10)	1(≦5)	60	4(≧60)	18	23	2	5	6	1	1	2	1	2	2	2	0	0	2	0	2	0	2	0	2	0	2	0	2	0	2	2	0	2	2	2
15	2	1	1	2	MO	2	*	*	*	2	1	1(≦10)	1(≦5)	56	3(56-59)	34	24	2	6	24	2	2	1	1	2	2	2	0	0	2	0	2	0	2	0	2	0	2	0	2	0	2	2	2	2	2	2
25	2	2	1	2	MO	2	*	*	*	2	1	1(≦10)	1(≦5)	63	4(≧60)	24	18	2.5	6	12	1	1	2	1	2	2	2	1	1	2	1	1	0	2	0	2	1	1	0	2	1	2	2	0	2	2	2
48	2	2	1	2	MO	2	*	*	*	2	9	1(≦10)	2(6-10)	69	4(≧60)	23	12	1.2	7	24	1	1	1	1	2	2	1	2	1	2	2	1	0	2	1	1	0	2	0	2	0	2	2	0	2	2	2
50	2	1	1	2	MO	2	*	*	*	2	7	1(≦10)	2(6-10)	60	4(≧60)	30	14	4	7	6	1	1	1	2	2	2	1	3	3	1	3	1	0	2	3	1	0	2	0	2	0	2	2	6	2	2	2
69	2	1	2	2	MO	2	*	*	*	2	6	1(≦10)	2(6-10)	60	4(≧60)	7	34	3	5	12	2	1	2	1	2	2	2	1	1	2	0	2	1	1	0	2	0	2	1	1	1	1	2	0	2	2	1
74	2	1	2	2	MO	2	*	*	*	1	21	2(≧11)	4(≧21)	60	4(≧60)	7	23	12	9	12	1	1	1	1	2	2	2	0	0	2	0	2	0	2	0	2	0	2	0	2	0	2	2	4	2	2	2
81	2	1	2	2	MO	2	*	*	*	2	1	1(≦10)	1(≦5)	60	4(≧60)	8	40	4.5	7	24	2	1	2	2	2	2	1	3	2	1	3	1	0	2	1	1	1	1	0	2	1	1	2	2	2	2	2
106	2	1	2	2	MO	2	*	*	*	2	1	1(≦10)	1(≦5)	59	3(56-59)	21	15	0.5	9	6	1	1	1	1	2	2	2	0	0	2	0	2	0	2	0	2	0	2	0	2	0	2	2	6	2	2	2
112	2	1	1	2	MO	2	*	*	*	2	2	1(≦10)	1(≦5)	61	4(≧60)	23	14	2	8	24	1	1	1	1	1	2	1	5	4	1	5	1	0	2	1	1	1	1	2	1	3	1	2	0	2	2	2
116	2	1	2	2	MO	2	*	*	*	2	1	1(≦10)	1(≦5)	61	4(≧60)	14	18	1	7	12	2	1	2	2	2	2	2	0	0	2	0	2	0	2	0	2	0	2	0	2	0	2	2	0	2	2	2
131	2	2	1	2	MO	2	*	*	*	2	0	1(≦10)	1(≦5)	52	2(50-55)	5	21	0.6	7	4	2	2	1	1	2	2	2	1	1	2	1	1	0	2	0	2	0	2	1	1	1	1	2	2	2	2	2
							Female:79%
							mean	Mean:40.9	Mean: 21.6
							SD	SD:11.5	SD: 3.1

## Sheet: 42 Cases excluded
Idkey	MwA MwoA	excluded due to	gender	age	ＢＭＩ	SDS	MIDAS	MIDAS4群	ＨＩＴ-6	Ictal Interictal	Migraine duration	Age at onset	Frequency/M	Severity	Duration	ＦH 1st Deg	Nausea Vomiting	Photophobia	Phonophobia	Osmophobia	vertigo	C頭アロ12部位	C頭アロあり	EC頭外アロ6部位	EC頭外アロあり	ASC16あり（間発2）	ASC16あり（間発1）	ＡＳＣ16	ASC19（16+3）	ASC19（16+3）あり（発間2）	ASC19（16+3）あり（発間1）	ASC12	ASC12あり（発間2）	ASC12あり（発間1）	全身アロ	くし Aβ	髪 LipAβLouAδ	ひげ LipCAδLou Aβ	眼鏡Aδ	コンタクトAδ	イヤリングAδ	ネックレスAδ	窮屈帽子スカーフAδ16	腕に何かAδ16	指輪 Aδ16	窮屈な服Aδ	重い毛布Aδ16	頭シャワーLipC and AδLouAβ	頭外シャワーLipC and AδLouAβ
167	1.2	valproate	*	*	*	48	12	3(11-20)	64	Interictal	*	#VALUE!	1	6	*	1	*	*	*	*	*	0	0	0	0	0	0	0	0	0	0	0	0	0	0
168	1.1	valproate	*	*	*	*	8	2(6-10)	63	Interictal	*	#VALUE!	2	*	*	0	*	*	*	*	*	0	0	0	0	0	0	0	0	0	0	0	0	0	0
178	1.1	valproate	*	*	*	30	9	2(6-10)	60	Interictal	25	16	*	*	*	1	*	*	*	*	*	8	1	3	1	1	1	11	11	1	1	8	1	1	11	1	1	*	1	1	1	1	1	1	*	1	1	0	0
184	1.1	valproate	*	*	*		4	1(≦5)	70	Interictal	6	35	1	10	72	あり	1	1	1	1	2	1	1	0	0	0	1	1	1	0	1	1	0	1	1	0	0	*	1	*	0	0	0	0	0	0	0	0	*
185	1.2	valproate	*	*	*	*	*	*	*	Interictal	30	16	2.5	*	*	1	*	*	*	*	*	0	0	0	0	0	0	0	0	0	0	0	0	0	0
188	1.1	valproate	*	*	*	*	*	4(≧21)	*	Interictal	11	44	3.5	4	6	0	1	0	0	0	0	0	0	0	0	0	0	0	0	0	0	0	0	0	0
189	1.1	valproate	*	*	*		0	1(≦5)	54	Interictal	30	19	10	8	4	あり	1	1	2	1	2	0	0	0	0	0	0	0	0	0	0	0	0	0	0	0	0	*	0	*	0	0	0	0	0	0	0	0	0
192	1.1	valproate	*	*	*	*	*	4(≧21)	*	Interictal	*	#VALUE!	1	*	*	1	*	*	*	*	*	0	0	0	0	0	0	0	0	0	0	0	0	0	0
193	1.1	valproate	*	*	*		3	1(≦5)	59	Interictal	27	13	3	7	72	なし	1	1	1	1	2	9	1	4	1	1	1	10	13	1	1	8	1	1	13	1	1	*	1	0	*	1	1	0	0	1	1	1	1
169	1.1	tension-type headache	*	*	*	47	7	2(6-10)	60	Interictal	*	#VALUE!	0	*	*	0	*	*	*	*	*	#VALUE!	0	5	1	1	1	8	11	1	1	6	1	1	#VALUE!	0	1	*	0	0	*	*	0	0	1	1	1	1	1
199	1.2	tension-type headache	*	*	*	50	9	2(6-10)	62	Interictal	*	#VALUE!	1	8	12	0	1	1	0	0	1	0	0	0	0	0	0	0	0	0	0	0	0	0	0	0	0	*	0	*	*	*	0	0	0	0	0	0	0
194	1.1	Sjogren's Syndrome	*	*	*	47	5	1(≦5)	61	Interictal	30	13	1.5	8	8	1	1	1	1	1	0	6	1	3	1	1	1	9	9	1	1	6	1	1	9	*	1	*	1	1	*	1	1	1	0	1	1	0	0
181	1.1	sinusitis	*	*	*	37	3	1(≦5)	64	Interictal	9	#VALUE!	2	6	24	0	1	1	1	0	0	5	1	0	0	1	1	5	5	1	1	4	1	1	5	0	1	0	1	1	1	*	1	*	*	0	0	0	0
197	1.1	sinusitis	*	*	*	34	5	1(≦5)	56	Interictal	30	11	1	4	4	0	0	1	1	0	0	5	1	2	1	1	1	6	7	1	1	6	1	1	7	1	1	*	1	0	*	*	0	0	0	1	0	0	0
170	1.2	rheumatoid arthritis	*	*	*	56	4	1(≦5)	60	Interictal	10	#VALUE!	4	6	*	0	1	1	0	0	*	0	0	0	0	0	0	0	0	0	0	0	0	0	0
174	1.1	OSAS	*	*	*	37	10	3(11-20)	58	Interictal	8	42	4.5	7	12	1	1	1	1	1	1	6	1	6	1	1	1	8	8	1	1	7	1	1	12	0	1	*	0	1	1	0	0	0	0	1	1	1	0
180	1.1	occipital neuralgia	*	*	*	53	0	1(≦5)	50	Interictal	26	#VALUE!	2.5	4	4	0	1	0	1	0	1	2	1	0	0	1	1	2	2	1	1	2	1	1	2	1	1	0	0	0	0	0	0	0	0	0	0	0	0
186	1.1	occipital neuralgia	*	*	*	60	*	4(≧21)	*	Interictal	8	35	1	7	6	0	1	1	1	1	0	0	0	0	0	0	0	0	0	0	0	0	0	0	0
187	1.1	occipital neuralgia	*	*	*	31	0	1(≦5)	43	Interictal	40	10	1	5	24	0	1	0	1	0	0	2	1	0	0	0	1	1	1	0	1	1	0	1	1	1	0	0	0	0	0	0	0	0	0	0	0	0	0
195	1.1	occipital neuralgia	*	*	*	43	3	1(≦5)	56	Interictal	29	10	1	7		0	1	1	1	0	0	1	1	1	1	1	1	2	2	1	1	2	1	1	2	0	0	*	0	1	*	*	*	*	*	1	0	0	0
202	1.1	occipital neuralgia	*	*	*	39	0	1(≦5)	56	Interictal	12	#VALUE!	1.5	4	4	1	0	0	0	0	0	3	1	0	0	1	1	3	3	1	1	3	1	1	3	1	1	*	0	0	1	*	0	*	0	0	0	0	0
177	1.1	missing some variables	*	*	*	43	6	2(6-10)	62	Interictal	*	#VALUE!	*	*	*	0	*	*	*	*	*	0	0	0	0	0	0	0	0	0	0	0	0	0	0	0	0	*	0	*	*	*	*	0	*	0	0	0	0
190	1.2	missing some variables	*	*	*	43	11	3(11-20)	63	Interictal	16	14	1	7	*	0	*	*	*	*	*	6	1	0	0	1	1	5	5	1	1	5	1	1	0	1	1	*	1	1	*	*	*	*	0	0	0	0	0
200	1.1	missing some variables	*	*	*	*	15	3(11-20)	63	Interictal	21	10	1	8	48	0	1	1	1	1	1	5	1	2	1	1	1	5	7	1	1	4	1	1	7	1	1	*	*	1	0	0	0	0	0	0	1	1	1
171	1.2	medication-overuse headache	*	*	*					Interictal
204	1.1	medication-overuse headache	*	*	*	*	*	4(≧21)		Interictal	*	#VALUE!	0	*	*	なし	*	*	*	*	*	0	0	0	0	0	0	0	0	0	0	0	0	0	0
175	1.1	major depressive disorder	*	*	*	*	8	2(6-10)	63	Interictal	*	#VALUE!	1	*	*	1	*	*	*	*	0	0	0	0	0	0	0	0	0	0	0	0	0	0	0
191	1.2	major depressive disorder	*	*	*	58	16	3(11-20)	72	Interictal	20	16	2	8	6	1	1	1	1	0	1	7	1	4	1	1	1	9	11	1	1	7	1	1	11	*	1	*	1	1	*	*	1	*	*	1	1	*	*
176	1.1	headache attributed to disorder of the neck 11.2	*	*	*	*	0	1(≦5)	54	Interictal	*	#VALUE!	0	*	*	0	*	*	*	*	*	#REF!	0	0	0	0	0	0	0	0	0	0	0	0	0
183	1.1	headache attributed to disorder of the neck 11.2	*	*	*	58	10	2(6-10)	64	Interictal	*	#VALUE!	0	*	*	0	*	*	*	*	*	2	1	3	1	1	1	5	5	1	1	2	1	1	5	0	0	*	0	0	*	*	1	1	*	1	2	*	*
164	1.1	fibromyalgia	*	*	*	*	*	4(≧21)	*	Interictal	*	#VALUE!	*	*	*	0	*	*	*	*	*	0	0	0	0	0	0	0	0	0	0	0	0	0	0
198	1.1	estrogen	*	*	*	*	20	3(11-20)	64	Interictal	*	#VALUE!	8	*	*	0	*	*	*	*	*	0	0	0	0	0	0	0	0	0	0	0	0	0	0
172	1.1	chronic migraine	*	*	*	*	*	4(≧21)	*	Interictal	40	#VALUE!	30	2	2	0	1	0	0	0	*	0	0	0	0	0	0	0	0	0	0	0	0	0	0
196	1.3	chronic migraine	*	*	*	43	124	4(≧21)	72	Interictal	7	19	15	8	24	0	1	1	1	0	1	0	0	0	0	0	0	0	0	0	0	0	0	0	0	0	0	0	0	0	0	0	0	0	0	0	0	0	0
205	1.3	chronic migraine	*	*	*	59	0	1(≦5)	61	Interictal	40	#VALUE!	15	4	4	0	1	1	1	0	0	1	1	0	0	0	1	1	1	0	1	1	0	1	1	*	*	*	*	*	*	*	*	*	*	*	*	*	*
173	1.1	tension-type headache	*	*	*	30	14	3(11-20)	66	Interictal	*	#VALUE!	4.5	*	*	0	*	*	*	*	*	5	1	5	1	1	1	9	10	1	1	5	1	1	10	*	*	0	1	1	*	*	1	1	1	1	1	0	0
203	1.1	sinusitis	*	*	*			1(≦5)		Interictal	*	#VALUE!	3	7	4	0	1	0	1	0	0	2	1	0	0	1	1	2	2	1	1	1	0	1	2	*	*	0	1	*	*	*	1	0	*	0	0	0	0
179	1.1	occipital neuralgia	*	*	*	43	2	1(≦5)	61	Interictal	12	#VALUE!	0.6	7	24	0	1	1	1	1	1	2	1	1	1	1	1	2	3	1	1	1	0	1	3	*	*	0	*	*	*	*	*	0	0	0	1	1	1
165	1.1	medication-overuse headache	*	*	*	45	0	1(≦5)	55	Interictal	21	20	30	10	6	1	1	1	1	2	2	0	2	5	2	2	2	0	0	2	2	0	2	2	5	*	*	0	*	*	*	0	0	0	0	0	*	0	0
166	1.1	headache attributed to disorder of the neck 11.2	*	*	*	*	*	4(≧21)	*	Interictal	18	#VALUE!	0.5	6	12	0	1	1	1	0	*	0	0	0	0	0	0	0	0	0	0	0	0	0	0
182	1.1	headache attributed to disorder of the neck 11.2	*	*	*	*	23	4(≧21)	70	Interictal	*	#VALUE!	*	*	*	0	*	*	*	*	*	8	1	6	1	1	1	11	14	1	1	7	1	1	14	0	*	0	0	0	1	1	1	1	1	1	1	1	1
201	1.2	headache attributed to disorder of the neck 11.2	*	*	*	*	*	4(≧21)	*	Interictal	9	#VALUE!	1	8	4	1	1	1	1	1	*	0	0	0	0	0	0	0	0	0	0	0	0	0	0
			Female:83%
			mean	39.0732	20.046
			SD	10.2625	4.7
[truncated: 140 more columns]
